# Supplementary material for: Diagnosis and Treatment of X-Linked Creatine Transporter Deficiency: Case Report and Literature Review
Source: Brain Sci. 2023 Sep 28;13(10):1382. doi: 10.3390/brainsci13101382 (PMC10605349; doi:10.3390/brainsci13101382)
Supplement: Supplementary file 1 [file brainsci-13-01382-s001.zip]

Archive with 1 entries (1 files):
- brainsci-2561128-supplementary.pdf
